# Supplementary material for: The Glycosylphosphatidylinositol-Anchored Superoxide Dismutase of Scedosporium apiospermum Protects the Conidia from Oxidative Stress
Source: J Fungi (Basel). 2021 Jul 19;7(7):575. doi: 10.3390/jof7070575 (PMC8304446; doi:10.3390/jof7070575)
Supplement: Supplementary file 1 [file jof-07-00575-s001.zip]

Archive with 1 entries (1 files):
- jof-1278335-supplementary.pdf
